# Supplementary material for: Lipids Alterations Associated with Metformin in Healthy Subjects: An Investigation Using Mass Spectrometry Shotgun Approach
Source: Int J Mol Sci. 2022 Sep 29;23(19):11478. doi: 10.3390/ijms231911478 (PMC9569788; doi:10.3390/ijms231911478)
Supplement: Supplementary file 1 [file ijms-23-11478-s001.zip]

Archive with 1 entries (1 files):
- ijms-1830476-supplementary.xlsx
