# Supplementary material for: Lipids Alterations Associated with Metformin in Healthy Subjects: An Investigation Using Mass Spectrometry Shotgun Approach
Source: Int J Mol Sci. 2022 Sep 29;23(19):11478. doi: 10.3390/ijms231911478 (PMC9569788; doi:10.3390/ijms231911478)
Supplement: Supplementary file 1 [file ijms-23-11478-s001.zip › ijms-1830476-supplementary.xlsx]

## Sheet: Table S1
Table S1: Differentially expressed metabolites as of metformin administration. Binary comparison using two time points; baseline level (before treatment) and Cmax (post drug administration associated with the highest level of metformin). Corrected p-value <0.05, Fold change cutoff is 1.5
Compound	Log FC	p-value	Regulation
Asp-Phe	0.766902	0.00301173	up
(2R,3E)-2-Amino-3-octadecene-1,5-diol	-0.704673	6.79932e-05	down
Metformin	0.696655	1.72252e-05	up
10-oxo-nonadecanoic acid	-0.811317	0.00719958	down
Sphingosine-1-phosphate	-0.88096	1.72455e-05	down
(9Z)-9-Octadecenamide	-0.912932	1.81754e-05	down
Methylol Dimethylhydantoin	-1.20052	1.72252e-05	down
(4S)-4-{[(11Z)-3-Hydroxy-11-octadecenoyl]oxy}-4-(trimethylammonio)butanoate	-0.970681	1.75854e-05	down
Arginic acid	-1.09609	1.72252e-05	down
(2R)-3-(9-Decen-1-yloxy)-2-hydroxypropyl 2-(trimethylammonio)ethyl phosphate	-0.789896	2.36106e-05	down
(11Z,14Z)-eicosadienoylcarnitine	-0.913995	0.000175818	down
3-[(12-Hydroxyoctadecanoyl)oxy]-4-(trimethylammonio)butanoate	-0.627997	0.00386638	down
2-Aminoethyl (2R)-3-[(1Z)-1-hexadecen-1-yloxy]-2-hydroxypropyl hydrogen phosphate	-0.935114	2.51923e-05	down
(3S)-3-[(6Z,9Z,12Z)-6,9,12-Octadecatrienoyloxy]-4-(trimethylammonio)butanoate	-1.13905	2.52622e-05	down
(2E,6Z,9Z,12Z,15Z,18Z,21Z)-tetracosaheptaenoic acid	-1.29839	0.00418189	down
PE(P-18:0/0:0)	-0.796965	0.0022875	down
5-Hydroxy-DL-tryptophan	-0.919744	0.000801953	down
(2S,3R,4E)-2-Ammonio-3-hydroxy-4-octadecen-1-yl 2-(trimethylammonio)ethyl phosphate	-0.856033	0.00648041	down
Pregnan-20-one, 17-(acetyloxy)-3-hydroxy-6-methyl-, (3b,5b,6a)-	-1.10185	0.00388505	down
(9Z)-3-hydroxydodecenoylcarnitine	-0.715932	0.0225307	down
1-O-{Hydroxy[(2R)-2-hydroxy-3-(stearoyloxy)propoxy]phosphoryl}-beta-D-glucopyranose	-0.983355	0.000427776	down
9,12-Hexadecadienoylcarnitine	-0.717249	0.00939735	down
15-hydroxy-tetracosa-6,9,12,16,18-pentaenoic acid	-1.05691	0.0054614	down
(9Z,12Z)-3-hydroxyhexadecadienoylcarnitine	-0.859419	0.00160791	down
(5Z)-2-Isopropyl-5-methyl-9-methylene-5-cyclodecen-1-one	-1.11632	1.79354e-05	down
Benzisothiazolone	0.682991	2.06225e-05	up
N-[1-Carboxy-3-(methylsulfinyl)propyl]glutamine	0.844229	0.00109064	up
cis-Anethole	-0.788213	2.20348e-05	down
2-Benzylheptanal	-1.0305	3.28165e-05	down
(2R)-2-Hydroxy-3-[(11Z)-11-octadecen-1-yloxy]propyl 2-(trimethylammonio)ethyl phosphate	-0.798098	6.15365e-05	down
PC(20:1/0:0)	-0.732319	0.0168425	down
L-beta-aspartyl-L-leucine	0.850696	0.00143721	up
6-(2-Hydroxyethyl)-2,5,7-trimethyl-1-indanone	-1.01312	4.09777e-05	down
(11Z)-N-(2-Hydroxyethyl)-11-octadecenamide	-0.942645	0.000166256	down
2-Aminoethyl (2R)-2-hydroxy-3-{[(6Z)-2-methoxy-6-heptadecen-1-yl]oxy}propyl hydrogen phosphate	-0.88613	0.000539924	down
2-vinylanisole	-0.679231	0.000388759	down
(3R)-3-[(2-Hydroxyhexadecanoyl)oxy]-4-(trimethylammonio)butanoate	-0.6421	0.0127391	down
LysoPC(20:1(11Z))	-0.624386	0.0195691	down
Lyso-PAF-C16	-0.695623	0.00119925	down
6-Ethyl-2,10,10-trimethyl-1-oxaspiro[4.5]deca-3,6-diene	-0.828649	2.08003e-05	down
(9Z,12Z)-15-Hydroxy-9,12-octadecadienoic acid	-0.823146	0.000121773	down
DGDG(20:5/25:0)	1.69584	0.00216074	up
nicotine N-oxide	0.957362	0.000177988	up
15-HEPE	-1.27338	7.05261e-05	down
L-Methionine	0.814038	0.000908407	up
(E)-Calamene	-0.688816	0.0001501	down
1-[(1Z,9Z)-octadecadienyl]-sn-glycero-3-phosphocholine	-0.78426	0.000329994	down
3-Methyl-2-phenylbutanal	-0.825214	0.000272083	down
(2R)-3-[(11Z)-11-Hexadecen-1-yloxy]-2-hydroxypropyl 2-(trimethylammonio)ethyl phosphate	-0.697602	0.00180823	down
2-Hydroxy-4-(methylthio)butanoic acid	0.816254	0.000830854	up
11-Cycloheptylundecanoic acid	-0.645803	0.00574919	down
6-Hydroxy-7-methylpurine	0.77315	0.00162156	up
D-Saccharolactone	0.605896	0.00637251	up
Etonogestrel	-1.40062	0.000204759	down
2-Methylthiazolidine	0.797552	0.00188415	up
3-hydroxybutyrylcarnitine	0.860673	0.000715597	up
10-Undecenoic acid	-0.671156	0.00039882	down
CerP(d15:1/10:0)	-1.33783	0.00544625	down
3-Oxo-N-[(3S)-2-oxotetrahydro-3-furanyl]octadecanamide	-1.06327	0.00104229	down
MG(3:0/0:0/0:0)	0.887149	0.00147145	up
(2R)-2-Hydroxy-3-[(hydroxy{[(1S,2R,3R,4S,5S,6R)-2,3,4,5,6-pentahydroxycyclohexyl]oxy}phosphoryl)oxy]propyl palmitate	-0.853885	0.00618659	down
sphingofungin C	-1.27916	0.000548362	down
(1S,2E,4Z,7E,11E)-1-(2-Hydroxy-2-propanyl)-4,8,12-trimethyl-2,4,7,11-cyclotetradecatetraen-1-ol	-0.848364	0.00965578	down
5-[5-(2-Carboxyethyl)-3,4-dimethyl-2-furyl]pentanoic acid	-0.793945	0.00168747	down
7-Dodecynoic acid	-0.637632	0.000217207	down
3-(2,4-Cyclopentadien-1-ylidene)-5alpha-androstan-17beta-ol	-1.22947	0.00757569	down
Chenodeoxycholic Acid	-1.05281	0.000469257	down
Algestone	-1.47336	6.29196e-05	down
Glycocyamine	-0.599166	0.00932838	down
(6Z,11cis)-5,18-Didehydro-5,8-dihydroretinal	-0.621969	0.0129647	down
(5E,8E)-10-Oxo-5,8-decadienoic acid	-0.627807	0.0008203	down
17(R)-HDoHE	-0.792418	0.00590935	down
Leukotriene A4	-1.042	0.000227493	down
15-deoxy-?12,14-PGJ2	-1.12143	0.000895464	down
(9Z,11E)-13-Hydroxy-N-(2-hydroxyethyl)-9,11-octadecadienamide	-1.49529	4.7976e-05	down
8-HETE	-1.07883	0.000136523	down
2-Hydroxyretinal	-1.39368	0.000112839	down
16(17)-EpDPE	-0.855632	0.0124701	down
(5Z,8Z,11Z)-13-{3-[(2Z)-1-Hydroxy-2-penten-1-yl]-2-oxiranyl}-5,8,11-tridecatrienoic acid	-1.05417	0.00726345	down
15(R)-HEPE	-0.967038	0.00828583	down
11Î²-PGF2Î±-EA	-1.12426	0.00657055	down
(5Z,8Z,14Z)-5,8,14-Icosatrien-11-ynoic acid	-0.762225	0.012831	down
(9Z)-9,17-Octadecadiene-12,14-diyne-1,16-diol	-1.18297	0.0010472	down
(3beta,4beta,5alpha)-3,19-Dihydroxypregn-20-en-4-yl 3-O-sulfo-beta-D-glucopyranoside	-1.23732	0.00399196	down
(Ã‚Â±)17(18)-EpETE-Ethanolamide	-0.804436	0.0133072	down
(5S,6Z,8E,14Z,16E,18S)-5,12,18-Trihydroxy-6,8,14,16-icosatetraenoic acid	-0.824729	0.010931	down
2-(4a,8-Dimethyl-1,2,3,4,4a,8a-hexahydro-2-naphthalenyl)acrylic acid	-0.747	0.0185806	down
O-{Hydroxy[(2R)-2-hydroxy-3-(icosanoyloxy)propoxy]phosphoryl}-L-serine	-0.900539	0.00768093	down
5870987	-1.12193	3.1433e-05	down
(5S,6Z,8E,14Z,16E,18S)-5,18-Dihydroxy-12-oxo-6,8,14,16-icosatetraenoic acid	-1.30207	0.0150535	down
ALPROSTADIL ETHANOLAMIDE	-1.03562	4.0407e-05	down
2-Hydroxy-6-[(8E,11E)-8,11,14-pentadecatrien-1-yl]benzoic acid	-1.04839	9.3207e-05	down
(5Z,9alpha,11alpha,13E,15S)-11,15-Dihydroxy-N-(2-hydroxyethyl)-6,9-epoxyprosta-5,13-dien-1-amide	-1.02882	0.000810736	down
(2R)-2-Hydroxy-3-[(1Z)-1-tetradecen-1-yloxy]propyl 2-(trimethylammonio)ethyl phosphate	-1.14554	0.00290147	down
8,11,14-Octadecatriynoic acid	-0.854244	0.00744732	down
3,12-Dihydroxypimara-8(14),15-dien-2-one	-1.09078	0.000160709	down
N-(2-Hydroxyethyl)-4-{3-[(2Z,5Z,8Z)-2,5,8-tetradecatrien-1-yl]-2-oxiranyl}butanamide	-0.962389	0.00181284	down
(5Z,8Z,11Z,14S,15E,17R,18R)-14,17,18-Trihydroxy-5,8,11,15-icosatetraenoic acid	-1.25796	2.90499e-05	down
(4Z,7Z,10Z)-12-{(1S,2S)-2-[(1E,3S)-3-Hydroxy-1-penten-1-yl]-5-oxo-3-cyclopenten-1-yl}-4,7,10-dodecatrienoic acid	-1.64101	2.20584e-05	down
4-{[(5Z,8Z,10E,12S,14Z)-12-Hydroxy-5,8,10,14-icosatetraenoyl]amino}butanoic acid	-1.04645	0.00289406	down
PC(15:1/0:0)	-0.912443	0.00466269	down
(4Z,7Z,10Z,12E,14E)-15-{3-[(2Z)-2-Penten-1-yl]-2-oxiranyl}-4,7,10,12,14-pentadecapentaenoic acid	-1.12885	3.22676e-05	down
2-Oxo-3-(phosphonooxy)propyl decanoate	-0.738827	0.0154966	down
N-[(5Z,8Z,11Z,13E,15S)-15-Hydroxy-5,8,11,13-icosatetraenoyl]glycine	-0.924659	0.0218918	down
docosaheptaenoic acid	-1.42438	2.24177e-05	down
TG(16:0/22:0/22:5)	-0.901001	0.00131949	down
PC(O-16:0/0:0)	-0.659209	0.00740674	down
(4Z,7Z,10Z,13E)-4,7,10,13-Docosatetraenoic acid	-0.85118	0.0072731	down
1,5-Dihydroxy-11-methyl-2-(2-methyl-2-oxiranyl)-1,11-dihydrofuro[2,3-c]acridin-6(2H)-one	0.599275	0.00397736	up
Ipurolic Acid	-0.706642	0.0050019	down
(3S)-3-[(1,3-Dihydroxypentyl)oxy]-4-(trimethylammonio)butanoate	-0.649506	0.029531	down
(Z)-5-Octene-1,3-diol	-0.622449	0.0219831	down
(2beta,3beta,4beta,5alpha,15beta,16beta)-3,4,15,16-Tetrahydroxypregn-20-en-2-yl hydrogen sulfate	0.972892	0.0255887	up
4-(Hydroxymethyl)-2,6-diiminotetrahydro-1H,8H-pyrrolo[1,2-c]purine-5,10,10(6H,9H)-triol	-1.15631	0.00325509	down
(5Z,12E,14Z)-11-Oxo(3,3,4,4-~2~H_4_)prosta-5,9,12,14-tetraen-1-oic acid	-0.771024	0.0117202	down
6-Isopropylidene-4,4a-dimethyl-7-oxodecahydro-2-naphthalenyl (2E)-3-(methylsulfanyl)acrylate	-1.1429	0.00431623	down
sn-3-O-(Geranylgeranyl)glycerol 1-phosphate	-1.41792	0.00322082	down
(7R)-4,7-Dihydroxy-N,N,N-trimethyl-10-oxo-3,5,9-trioxa-4-phosphanonadecan-1-aminium 4-oxide	-1.66041	0.00448237	down
Indole-3-pyrubate	0.787973	0.00477417	up
8-Methoxy-8H-[1,2]thiazolo[5,4-b]indole	0.626324	0.00508047	up
Deoxycytidine diphosphate	0.623803	0.0355149	up
Methyl (10E)-11-{6-[(1E)-3-hydroperoxy-1-penten-1-yl]-2,3-dioxabicyclo[2.2.1]hept-5-yl}-10-undecenoate	-1.0315	0.00215506	down
oleandolide	-1.3668	0.000239005	down
9(S)-HODE-d4	-0.854558	0.0144351	down
CerP(d15:0/12:0)	-0.742252	0.00087688	down
1,3-Dihydroxy-2-propanyl 22-methyltetracosanoate	-0.898571	0.0014088	down
5-(3',5'-Dihydroxyphenyl)-gamma-valerolactone-O-sulphate-O-methyl	0.602048	0.00113922	up
O-[{(2R)-2-[(9Z,12Z)-9,12-Heptadecadienoyloxy]-3-[(1Z)-1-hexadecen-1-yloxy]propoxy}(hydroxy)phosphoryl]-L-serine	-1.01754	2.86212e-05	down
2-Aminoethyl (2R)-2-hydroxy-3-[(2-methoxy-14-methylpentadecyl)oxy]propyl hydrogen phosphate	-1.19785	0.0148675	down
(21R)-27-Amino-24-hydroxy-24-oxido-19,23,25-trioxa-24lambda~5~-phosphaheptacosan-21-yl laurate	-0.934796	0.00161299	down
Methyl 3-[(S)-cyano(phenyl)methoxy]-2-hydroxy-3-[(3-hydroxy-1-methoxy-1-oxo-2-propanyl)oxy]propanoate	-0.785333	0.0152192	down
2-Hydroxy-N-{2-[2-(1H-imidazol-5-yl)ethyl]-5-methyl-3-oxo-1,2-oxazolidin-4-yl}benzamide	-0.672941	0.00794364	down
1-[(1Z)-octadec-1-enyl]-sn-glycero-3-phosphoethanolamine	-0.790237	0.00453893	down
O-[{(2R)-2-[(9Z,12Z)-9,12-Heptadecadienoyloxy]-3-[(1Z)-1-icosen-1-yloxy]propoxy}(hydroxy)phosphoryl]-L-serine	-1.60644	0.0024642	down
9-Hydroxy-16-oxohexadecanoic acid	-0.723631	0.00701684	down
Isovalerylalanine	-0.691365	0.00518007	down
2-Aminoethyl (2R)-2-hydroxy-3-[(1Z)-1-icosen-1-yloxy]propyl hydrogen phosphate	-0.63173	0.011417	down
Glu-Met	0.919861	0.000213616	up
Zoledronic acid	-0.632261	0.0249681	down
Î±-Cyano-4-hydroxycinnamic acid	0.695094	0.00433057	up
(2S)-1,1-Dimethyl-2-piperidiniumcarboxylate	0.848417	6.69045e-05	up
3-(3,4-Dihydroxyphenyl)-N-(3-oxopropyl)propanamide	1.13165	1.74635e-05	up
(1S,4aR,7aR)-7a-Hydroxy-1-({6-O-[(2E)-3-phenyl-2-propenoyl]-beta-D-galactopyranosyl}oxy)-1,4a,5,7a-tetrahydrocyclopenta[c]pyran-4,7-dicarboxylic acid	0.591637	0.0043003	up
1-Stearoyl-2-hydroxy-sn-glycero-3-PE	-0.91041	0.000675508	down
9-Ethyl-3-(hydroxymethyl)-1,7-dioxaspiro[5.5]undecan-4-ol	-0.827135	0.0277971	down
1,2-Dihydroxy-16-heptadecen-4-yl acetate	-0.648845	0.0133933	down
2-Isopropyl-5-methylcyclohexanethione	-1.30473	0.000125557	down
(11Z)-14-Hydroxy-11-icosenoic acid	-1.32552	1.78566e-05	down
N-Acetylvanilalanine	1.07122	2.41297e-05	up
1,3-Dihydroxy-2-propanyl (7Z,10Z,13Z,16Z)-7,10,13,16-docosatetraenoate	-1.15677	0.00467892	down
5-[(9Z)-9-Hexadecenoyloxy]hexadecanoic acid	-0.994301	0.00517744	down
(2R)-1-{[(2-Aminoethoxy)(hydroxy)phosphoryl]oxy}-3-hydroxy-2-propanyl (11Z)-11-octadecenoate	-0.939215	0.00249683	down
GPEtn(2:0/6:0)	-1.02443	0.00275596	down
(10E)-11-(3,4-Dimethyl-5-pentyl-2-furyl)-10-undecenoic acid	-0.875968	0.0158515	down
(2E)-2-Benzylidene-3-hydroxyheptyl hydrogen sulfate	-0.793169	0.0136703	down
(2R)-2,3-Dihydroxypropyl 10-methyldodecanoate	-0.654943	0.00384463	down
12-OAHSA	-0.708145	0.0073882	down
(3beta,5alpha,25R)-3-Hydroxyspirost-9(11)-en-12-one	-0.969975	0.00917578	down
2-Cyclopenten-1-one, 3,4,5-trihydroxy-2-isovaleryl-5-(3-methyl-2-butenyl)-	0.894681	0.0355149	up
Methyl (5R)-5-[(1R,2R)-2-hydroxy-1-{[(4R)-1-methyl-4-propylprolyl]amino}propyl]-1-thio-beta-L-arabinopyranoside	-1.17455	0.000442097	down
(8E,16S)-16-Methoxy-8-tricosene-4,6,17,19-tetraynoic acid	-1.51896	2.76625e-05	down
(3beta,5beta,8alpha,9beta,10alpha,12alpha,14S,16beta)-Atisane-3,14,16,17-tetrol	-0.783963	0.00440762	down
GPSer(11:0/26:1)	1.12095	0.00273645	up
(3E,5E,7E,9E)-5,7-Diethyl-9-methyl-3,5,7,9-tridecatetraene	-0.768371	0.014415	down
(3E,6E)-7-Ethyl-3,11-dimethyl-1,3,6,10-dodecatetraene	-0.722037	0.00340097	down
4-(1-Hydroxy-2-propanyl)-1-methyl-1,2-cyclohexanediol	-0.67435	0.0133134	down
(19R)-25-Amino-22-hydroxy-22-oxido-17,21,23-trioxa-22lambda~5~-phosphapentacosan-19-yl (13Z,16Z)-13,16-docosadienoate	-1.01526	0.00064306	down
10-Hydroxydecanoic acid	1.08037	1.7227e-05	up
3-(2,3-Dimethyltricyclo[2.2.1.0~2,6~]hept-3-yl)propanal	-0.902308	0.00280627	down
11-Octadecenal	-1.30657	0.000249249	down
2-Oxo-5-pentyltetrahydro-3-furancarboxylic acid	-0.91755	0.000392045	down
hydroxystearic acid	-0.729539	0.000573694	down
(3beta,5beta,8alpha,9beta,10alpha,12alpha,16beta)-16,17,19-Trihydroxyatisan-3-yl acetate	-0.723704	0.0204691	down
19-Oxoicosanoic acid	-0.801265	0.00196945	down
3'-METHYLEPICATECHIN-4'-SULFATE	0.59748	0.00162638	up
O-{[(2R)-2-[(11Z)-11-Docosenoyloxy]-3-(pentadecanoyloxy)propoxy](hydroxy)phosphoryl}-L-serine	0.95349	0.0320302	up
Stearic Acid ethyl ester	-1.04708	9.47149e-05	down
(6E,10E)-2,6,10-Trimethyl-2,6,10-tridecatriene	-0.777251	0.000815804	down
2-hydroxyhexadecanoic acid	-0.734263	2.8246e-05	down
(2R)-2-Hydroxy-3-[(1Z,12Z)-1,12-nonadecadien-1-yloxy]propyl 2-(trimethylammonio)ethyl phosphate	-0.895183	0.00326176	down
(4E)-6-Methyl-4-decene	-0.59087	0.0151928	down
nicotine imine	-1.177	0.000332623	down
3-Methyl-4-phenyl-2-butanone	-1.23382	0.000372201	down
(+)-18-methyl-eicosanoic acid	-0.911176	0.00018828	down
2-(2-Hydroxy-4-methylphenyl)-3-pentanone	-1.11035	0.000904485	down
TXB3	-1.27059	0.00028024	down
3-Acetoxyhexadecanoic acid	-0.665731	0.00505806	down
3-Oxoicosanoic acid	-0.74997	0.00220069	down
Octadec-9-ene	-0.952339	2.23662e-05	down
1,1,7-Trimethyl-4-methylene-1a,2,3,4,4a,5,7a,7b-octahydro-1H-cyclopropa[e]azulene	-0.627332	0.00362423	down
5Î±-Dihydroprogesterone	-1.00721	0.00524419	down
isoursodeoxycholic acid	-1.15177	0.00565365	down
1,3-Dihydroxy-2-propanyl 11-methyldodecanoate	0.608418	0.00289499	up
2,4-Heptadecanedione	-0.664734	0.00399687	down
Myristoleic acid	-0.679648	0.0068945	down
(5Z,8Z)-5,8-Tetradecadienoic acid	-0.942076	0.00237823	down
6,7-Dihydroxy-2-(3,4,5-trimethoxyphenyl)-4H-chromen-4-one	0.660145	0.00670862	up
Androstenedione	-1.04892	0.000735739	down
(Ã‚Â±)20-HDHA	-0.854767	0.00577948	down
5-Androstenedione	-1.20195	3.61788e-05	down
(7Z)-9-{(1R,2S,3S,5R)-3,5-Dihydroxy-2-[(1E,3S)-3-hydroxy-1-octen-1-yl]cyclopentyl}-7-nonenoic acid	-1.16922	0.00583302	down
(-)-3-Hydroxydodecanoic acid	-0.822822	0.013647	down
(3alpha,5alpha,7alpha,16alpha)-3,7,16-Trihydroxycholan-24-oic acid	-1.33261	0.00472433	down
11-Oxoandrosterone	-1.58263	4.824e-05	down
Dodecyl (2E)-2-butenoate	-0.75412	0.00136652	down
(9S,10E)-9-Hydroxy-11-{(2R,3S)-3-[(2Z)-2-penten-1-yl]-2-oxiranyl}-10-undecenoic acid	-0.742176	0.0196825	down
11(R)-HETE	-0.764671	0.0118834	down
5(S),15(R)-DiHETE	-1.22393	0.000121528	down
10-(3,4-Dimethyl-5-propyl-2-furyl)decanoic acid	-1.10685	0.00184954	down
14-(Hydroxymethyl)-5,9-dimethyltetracyclo[11.2.1.0~1,10~.0~4,9~]hexadecane-5,14-diol	-1.16538	0.000409021	down
(8Z,11Z,14Z)-Heptadecatrienal	-1.22584	2.73698e-05	down
Î³-Linolenic Acid	-0.832355	0.00174814	down
5-(8,11,14-pentadecatrienyl)resorcinol	-1.17001	0.000410338	down
5-oxo-eicosatetraenoic acid	-1.36472	0.000191389	down
12-oxo-ETE	-1.31392	0.000253081	down
(4S,5E)-6-{(1R,2R,3R,5S)-3,5-Dihydroxy-2-[(2Z,5Z,8Z)-2,5,8-undecatrien-1-yl]cyclopentyl}-4-hydroxy-5-hexenoic acid	-1.21465	9.02959e-05	down
(3Z,7Z)-3,7-Octadecadienoic acid	-0.765182	3.70584e-05	down
PGA1	-1.33172	3.07714e-05	down
8-iso Prostaglandin A2	-1.18525	7.74677e-05	down
(3ÃŽÂ²,16ÃŽÂ²,17ÃŽÂ±)-Androst-5-ene-3,16,17-triol	-1.00262	0.000539844	down
(5Z,8S,9E)-8-Hydroxy-10-[(1R,2S,3R)-3-hydroxy-5-oxo-2-pentylcyclopentyl]-5,9-decadienoic acid	-1.06924	0.000881933	down
11a-Hydroxyprogesterone	-1.44505	0.000389553	down
20-Hydroxy-3-oxopregn-4-en-21-al	-1.60021	1.72261e-05	down
Hydroxyprogesterone	-1.42873	2.08322e-05	down
11,12,15-THETA	-1.19024	0.000655183	down
